# Supplementary material for: Virtual Bystanders in a Language Lesson: Examining the Effect of Social Evaluation, Vicarious Experience, Cognitive Consistency and Praising on Students' Beliefs, Self-Efficacy and Anxiety in a Virtual Reality Environment
Source: PLoS One. 2015 Apr 17;10(4):e0125279. doi: 10.1371/journal.pone.0125279 (PMC4401547; doi:10.1371/journal.pone.0125279)
Supplement: S1 Table — (XLSX) [file pone.0125279.s001.xlsx]

## Sheet: S3 Table
ID	OD	Gender	AGE	NATION	ENGLISH	PRCS	SUDprecontion1	P1PP	P1NP	P1PN	P1NN	P2PP	P2NP	P2PN	P2NN	P3PP	P3NP	P3PN	P3NN	P4PP	P4NP	P4PN	P4NN	P5PP	P5NP	P5PN	P5NN	P6PP	P6NP	P6PN	P6NN	P7PP	P7NP	P7PN	P7NN	P8PP	P8NP	P8PN	P8NN	P9PP	P9NP	P9PN	P9NN	P10PP	P10NP	P10PN	P10NN	S1PP	S1NP
1	PP-NP-PN-NN	male	28	Chinese	average	10	1	0.913291	0.913291	-1.2956	0.176994	0.545143	0.913291	-1.2956	0.176994	0.913291	1.28144	-1.2956	-0.927451	0.913291	0.545143	-0.191154	-0.191154	0.913291	1.28144	-1.66375	-0.927451	0.913291	0.913291	-1.2956	0.176994	0.851933	1.15872	-1.11152	-0.0684378	0.913291	1.28144	-0.927451	0.545143	-1.66375	-1.66375	-0.927451	-0.559302	0.368148	0.368148	1.47259	0.736297	0.913291	0.176994
2	NP-PN-NN-PP	female	27	Chinese	average	14	4.7	1.56292	0.315462	0.752072	0.564954	1.81241	0.564954	1.00156	0.752072	1.18868	1.18868	-1.18148	-2.42894	0.25309	0.128344	-0.0587744	-0.869621	1.18868	1.3758	-1.30623	-1.30623	0.190717	0.564954	0.128344	-0.495384	0.398626	0.554558	0.221903	-0.484989	1.00156	1.12631	1.18868	0.752072	-1.49335	1.18868	-0.245893	-1.11911	-0.0623728	1.43457	0.43661	0	0.752072	1.56292
3	PN-NN-PP-NP	male	26	Chinese	average	15	7.4	-0.520164	0.659523	-1.3628	0.57526	-0.225243	0.32247	-1.44706	-0.140979	1.1651	1.46003	-1.78412	-1.02574	-0.941482	0.659523	-1.40493	0.659523	1.1651	1.46003	-1.91051	-1.15214	0.196074	0.280338	-1.02574	0.238206	0.82805	1.18617	-1.35578	-0.843174	0.32247	1.08084	-1.48919	0.364601	-1.02574	-1.40493	1.67068	-0.225243	-2.44364	-2.61217	0.589844	-1.30608	0.238206	0.238206
4	NN-PP-NP-PN	male	30	Chinese	average	4	1	0.654821	0.396208	0.654821	0.396208	1.08584	0.654821	0.310004	0.611718	0.310004	1.51686	-0.638243	-0.939958	0.697923	-0.121017	0.223799	0.482412	1.17205	1.55996	-1.41408	-0.98306	-0.37963	0.266902	-0.595141	-0.121017	0.676372	1.17923	0.266902	0.539882	0.611718	0.310004	-0.16412	0.266902	-1.06926	-0.121017	-0.508936	-0.121017	0.172408	0.862042	0.991349	1.55168	-1.54339	1.47376
5	PP-NP-PN-NN	female	29	Romanian	average	6	5	-0.26941	0.119738	-0.26941	0.119738	-0.26941	-0.658559	0.119738	0.508886	-0.658559	0.119738	-0.658559	0.119738	0.119738	-1.43685	0.119738	0.119738	-0.26941	0.508886	-0.26941	-0.26941	-1.04771	-0.658559	0.119738	0.119738	0.573744	0.638602	0.638602	0.638602	0.119738	0.119738	0.119738	0.119738	-2.99345	-2.99345	-2.99345	-2.99345	-1.94574	0	0	0	-0.26941	0.119738
6	NP-PN-NN-PP	male	28	Chinese	average	6	2	0.857545	-1.07525	-1.07525	0.463097	0.857545	-1.11469	0.0686491	0.463097	0.857545	0.857545	0.463097	-2.29804	0.857545	0.857545	-1.90359	0.0686491	0.857545	-1.11469	-0.325799	-1.90359	0.857545	-2.25859	-1.07525	-1.11469	0.857545	0.535412	0.0686491	0.200132	0.857545	-1.90359	-0.325799	-1.11469	-2.29804	-0.286354	-1.11469	-1.90359	-0.473337	2.01168	0	-0.828341	0.463097	0.0686491
7	PN-NN-PP-NP	female	26	Chinese	average	7	1.2	0.222953	0.662936	-0.701012	0.266951	0.706935	0.662936	-0.657013	0.222953	1.10292	1.10292	-1.53698	-1.49298	0.222953	-0.657013	-1.62498	0.266951	0.750933	1.10292	-0.21703	-1.097	0.266951	-0.21703	-0.657013	-0.173032	1.16892	1.11759	-0.224363	0.398946	0.706935	0.662936	-1.18499	0.222953	-2.41695	-2.41695	-1.97696	-2.06496	-0.395985	-0.0439983	0.131995	-0.0439983	1.10292	0.706935
8	NN-PP-NP-PN	female	24	Dutch	average	5	5.8	0.632771	0.728912	-0.0882829	0.0559279	0.584701	0.728912	-0.232494	1.35383	1.01733	0.776982	0.152069	-0.809337	-0.809337	0.584701	0.584701	-0.665126	0.680842	0.584701	0.152069	-2.25145	-0.857408	-0.376705	1.0654	-0.665126	-0.40074	-1.4022	0.248209	-0.256529	1.11347	0.632771	-0.232494	1.0654	1.16154	1.97874	0.584701	1.11347	0.528773	1.44211	-0.528773	0.721054	0.200139	0.776982
9	PP-NP-PN-NN	male	30	Chinese	average	7	2	-1.04736	0.297399	-0.579619	-0.462683	-0.521151	0.0635276	-0.28728	-0.462683	1.29135	1.40829	-1.39817	-1.28123	-0.28728	1.34982	-0.28728	-0.696555	0.355867	1.40829	-0.871959	-1.28123	0.297399	1.05748	-0.28728	-0.755023	0.862589	1.65191	-0.384726	-1.61255	0.882078	1.46676	0.882078	0.297399	-0.521151	-1.1643	-0.871959	-1.1643	0.935486	0.0584679	0	-0.292339	1.87603	0.355867
10	PN-NN-PP-NP	male	26	Chinese	average	14	4.4	0.522841	0.446039	-0.398777	0.215635	-0.168373	0.215635	-0.321976	-0.168373	0.446039	1.52126	-0.55238	-2.47242	0.599642	0.599642	-0.936388	0.062032	0.292436	0.599642	-0.859586	-2.47242	-0.091571	0.446039	-0.168373	0.215635	1.09885	1.31646	-0.091571	-0.0659705	0.522841	0.446039	-0.168373	-0.55238	-2.62602	-2.47242	-0.936388	-2.08841	-0.307206	0	0.460809	-0.384008	0.599642	1.44446
11	PN-NN-PP-NP	male	25	Danish	good	9	2	0.973345	0.973345	-0.103547	0.973345	0.973345	0.973345	-0.821476	0.973345	1.33231	1.33231	-0.462512	-1.5394	0.973345	0.973345	-0.462512	0.973345	1.33231	1.33231	-0.103547	-1.5394	0.973345	0.973345	-0.103547	0.973345	0.853691	-0.761648	-0.223202	-0.941131	0.614381	0.255417	-0.462512	0.255417	-1.18044	-0.821476	0.255417	0.255417	0	0.717928	1.43586	1.07689	0.614381	-0.462512
12	NN-PP-NP-PN	male	21	Spanish	average	9	0	0.399603	0.837063	0.837063	-0.0378571	0.399603	0.399603	0.837063	-0.0378571	1.27452	0.837063	-2.66262	-1.35024	0.837063	0.837063	0.399603	0.399603	1.27452	1.27452	-2.66262	-0.475317	0.837063	0.399603	0.399603	-0.0378571	0.326693	0.545423	-0.548227	0.326693	1.27452	0.837063	0.837063	0.399603	-2.22516	-2.22516	-1.35024	-1.35024	0	0	1.31238	1.31238	0.837063	0.399603
13	PP-NP-PN-NN	male	27	Dutch	good	14	1	1.03596	1.03596	1.03596	1.64638	1.03596	1.03596	1.64638	1.64638	1.64638	1.03596	-1.40573	-1.40573	0.120324	0.120324	0.120324	0.120324	1.64638	1.03596	-1.40573	-1.40573	0.120324	0.120324	0.120324	0.120324	0.578141	0.527272	0.425535	0.323798	1.64638	1.03596	1.03596	1.03596	-1.10052	-1.25313	-1.34469	-1.40573	0	-0.152606	-0.0915634	-0.0610423	1.03596	0.425535
14	NP-PN-NN-PP	female	26	Greek	average	24	4	0.935751	0.935751	0.935751	0.519862	0.935751	0.103972	0.935751	0.519862	2.59931	2.18342	-0.727806	-0.727806	-1.1437	1.35164	0.103972	-0.311917	3.0152	2.59931	-0.727806	-1.1437	-0.727806	0.935751	0.103972	-0.311917	0.658491	0.311917	-0.797121	-1.00507	-0.311917	-0.311917	0.103972	-0.311917	-0.727806	2.18342	0.103972	-0.727806	0	1.66356	0.415889	0	0.935751	0.519862
15	NN-PP-NP-PN	male	26	Greek	average	5	6	0.79065	1.26052	0.79065	0.79065	0.79065	1.26052	1.26052	0.79065	1.26052	1.26052	-1.55871	-1.55871	0.320778	0.79065	0.79065	-0.618966	1.26052	1.26052	-1.55871	-1.08884	0.320778	0.79065	0.320778	0.79065	0.39909	0.164154	-0.305718	-0.618966	1.73039	1.73039	1.26052	0.79065	-1.08884	-1.55871	-2.02858	0.320778	-0.469872	0	0	0.469872	1.26052	-0.618966
16	PP-NP-PN-NN	female	25	Chinese	average	8	6	0.23842	0.23842	0.946867	0.946867	0.23842	0.23842	0.946867	0.946867	-0.470028	0.946867	-1.88692	-1.88692	-0.470028	0.23842	-0.470028	-1.17847	0.946867	0.946867	-1.17847	-0.470028	0.946867	0.23842	0.23842	-0.470028	0.592643	1.06494	0.710718	0.356494	0.23842	0.946867	0.23842	0.946867	0.23842	-1.17847	-2.59537	-2.59537	0.708447	0.708447	0	0	0.23842	0.946867
17	NP-PN-NN-PP	male	26	Dutch	average	8	1.5	0.190775	0.190775	0.190775	-0.311518	0.190775	-0.311518	0.190775	-0.311518	1.69765	1.69765	-1.8184	-1.8184	0.190775	0.693067	0.693067	-0.311518	1.69765	1.69765	-1.8184	-1.8184	0.190775	0.693067	0.693067	-0.311518	0.190775	-0.0603717	-0.0603717	-0.813811	0.693067	0.693067	0.693067	0.693067	-1.8184	-1.3161	-1.8184	-1.3161	0	0.753439	0	0.502293	0.693067	0.693067
18	PN-NN-PP-NP	male	27	Indonesia	average	1	0.5	1.06013	1.06013	1.06013	1.06013	1.06013	1.06013	1.06013	1.06013	0.601698	-0.315175	1.06013	0.601698	0.601698	0.143261	0.601698	0.601698	0.601698	-0.315175	0.601698	-0.315175	0.601698	1.06013	1.06013	1.06013	0.525292	0.601698	0.639901	0.37248	1.06013	1.06013	1.06013	1.06013	-2.14892	-1.9197	-1.69048	-1.69048	-0.458436	0	1.14609	0.229218	-1.69048	-0.773611
19	NN-PP-NP-PN	male	27	Mexican	average	2	0	0.353584	0.353584	0.744784	-0.0376154	0.353584	0.353584	0.744784	-0.0376154	0.353584	0.744784	0.744784	-0.428815	0.353584	0.744784	0.353584	-0.0376154	0.744784	0.744784	0.353584	-0.0376154	0.353584	0.353584	0.744784	0.353584	0.744784	0.157985	-0.428815	-2.12401	0.744784	0.744784	0.744784	0.744784	-2.38481	-1.99361	-2.38481	-1.60241	0	0.7824	0	1.1736	0.353584	0.744784
20	PP-NP-PN-NN	female	27	Dutch	average	9	0.4	0.467083	-0.920821	0.665355	1.0619	0.268811	-0.920821	0.665355	1.0619	1.0619	-0.524277	-1.71391	-0.524277	0.268811	-0.920821	0.665355	0.268811	1.0619	1.0619	-0.127733	-0.127733	0.665355	-0.524277	0.268811	-0.524277	1.32626	-1.25127	-0.392096	-0.656459	0.665355	0.665355	0.268811	1.0619	-1.6346	-0.524277	0.268811	-0.524277	-0.0793088	-0.793088	0.793088	0.396544	1.0619	0.665355
21	NP-PN-NN-PP	male	20	Dutch	average	13	3.6	0.220177	0.220177	0.00292456	-0.648834	0.654683	0.654683	-0.648834	-1.51784	0.220177	0.654683	-0.866086	-1.77855	0.480881	0.393979	-0.214328	-0.431581	0.871935	0.654683	-1.51784	-2.1696	0.393979	0.220177	-0.214328	-1.08334	0.00292456	-0.141911	-0.0984601	-0.460548	0.871935	0.00292456	-0.214328	-0.214328	0.0463751	0.828485	1.08919	0.871935	-1.04281	2.08563	0.434505	-0.217253	0.43743	0.00292456
22	PN-NN-PP-NP	male	28	Chinese	average	5	1	0.901972	0.770371	0.770371	0.901972	0.901972	0.770371	0.770371	0.901972	1.03357	1.03357	-1.44052	-1.46684	0.63877	0.507169	-0.282436	-0.282436	1.03357	1.03357	-1.44052	-1.33524	0.770371	0.507169	-0.677238	-0.282436	1.03357	0.616837	-0.99308	-0.808839	1.03357	0.901972	0.901972	0.928292	-1.59844	-1.59844	-1.46684	-1.59844	-0.263202	-0.131601	-0.131601	-0.263202	1.03357	0.243968
23	PP-NP-PN-NN	male	29	Syrian	average	2	1	1.72393	1.72393	1.35804	1.72393	1.72393	1.72393	1.35804	1.72393	0.992141	2.08983	-0.471443	-0.837339	0.260349	-0.837339	-0.837339	-0.471443	0.992141	2.08983	-0.837339	-0.471443	0.260349	-0.837339	-0.471443	-0.471443	0.260349	-0.105547	-0.532426	0.0164184	1.72393	1.72393	1.72393	1.72393	-1.20324	-1.20324	-1.20324	-1.20324	0	0	0	0	-0.837339	-0.837339
24	NP-PN-NN-PP	female	29	Romanian	average	8	0.9	0.939072	1.1466	1.06359	0.690036	0.980578	1.22961	1.02208	0.814554	0.814554	1.22961	0.108953	-1.6758	0.814554	1.22961	0.814554	0.939072	1.1466	1.1466	0.441001	-1.46827	0.814554	0.814554	1.06359	0.814554	-0.91486	-0.596648	-0.451377	-0.741919	0.814554	1.22961	1.02208	0.814554	-1.50978	-1.75881	-1.6758	-1.50978	0	0.373553	0.0830119	0.0830119	0.814554	1.22961
25	PN-NN-PP-NP	female	29	Portuguese	average	7	1	1.18564	1.18564	0.644823	1.18564	1.18564	1.18564	0.644823	1.18564	-0.436816	-0.436816	-0.977635	-0.977635	-0.436816	-0.436816	-0.436816	-0.436816	-0.436816	-0.436816	-0.436816	-0.436816	-0.436816	-0.436816	-0.436816	-0.436816	0.73496	0.915233	0.915233	0.46455	1.18564	1.18564	1.18564	1.18564	-1.51845	-1.51845	-0.977635	-1.51845	1.08164	1.08164	1.62246	1.08164	-0.436816	-0.436816
26	NN-PP-NP-PN	male	30	Romanian	average	12	1	-0.790311	-0.143127	0.504056	-0.790311	-0.790311	-0.790311	0.504056	-0.790311	0.504056	0.504056	-0.790311	-0.790311	0.504056	0.504056	-0.143127	0.504056	0.504056	0.504056	-0.143127	-0.790311	0.504056	0.504056	-0.143127	1.15124	1.15124	1.04338	0.827648	0.504056	0.504056	0.504056	0.504056	1.15124	-0.790311	-1.43749	-2.08468	-0.143127	1.29437	0.647184	0	1.94155	1.15124	1.15124
[truncated: 106 more columns]
