# Supplementary material for: Virtual Bystanders in a Language Lesson: Examining the Effect of Social Evaluation, Vicarious Experience, Cognitive Consistency and Praising on Students' Beliefs, Self-Efficacy and Anxiety in a Virtual Reality Environment
Source: PLoS One. 2015 Apr 17;10(4):e0125279. doi: 10.1371/journal.pone.0125279 (PMC4401547; doi:10.1371/journal.pone.0125279)
Supplement: S2 Table — (XLSX) [file pone.0125279.s002.xlsx]

## Sheet: Sheet1
Virtual bystanders in a language lesson: examining the effect of social evaluation, vicarious experience, cognitive consistency and praising on students' beliefs, self-efficacy and anxiety in a virtual reality environment
Chao Qu, Yun Ling, Ingrid Heynderickx, Willem-Paul Brinkman
Table S2: Hypotheses, the corresponding analyses and results using the dataset with male participants only.
	Table A: Results of the repeated-measures MANOVAs on the overall effect of virtual bystanders’ attitudes towards the virtual peer speakers and the participants for the four hypotheses
					Degree of freedom
		Hypothesis	Dependent variables	Independent variables	Hyp	Err.	F	p	η²
		H1	Self-perceived performance (P1-P7),Self-efficacy (P8),Anxiety (SUD post (P9) and SUD post-pre (P10), Speech length, Heart rate, and skin conductance	Participant	13	3	6.49	0.075	0.966
				Peers	13	3	2.96	0.202	0.928
				Participants × Peers	13	3	4.59	0.118	0.952
		H2	Self-efficacy (P8),Anxiety (SUD post (P9) and SUD post-pre (P10), Speech length, Heart rate, and skin conductance)	Participant	6	10	3.46	0.041	0.675
				Peers	6	10	0.36	0.889	0.177
				Participants × Peers	6	10	4.11	0.024	0.712
		H3	Self-perceived performance (P1-P7),Self-efficacy (P8),Attitudes towards the virtual bystander (S1-S4)and the teacher (T1-T4)	(In)consistency	16	1	0.996	0.669	0.941
		H4	Attitudes towards the virtual bystander (S1-S4)and the teacher (T1-T4)	Participant	8	9	36.873	<.001	0.97
				Peers	8	9	1.633	0.24	0.592
				Participants × Peers	8	9	1.129	0.426	0.501
	Table B: Results of the repeated-measures ANOVAs on items of the BEQ and self-reported anxiety
		Measurements	Attitude towards
			Participant			Peer speakers			Participant*Peer speakers
			F(1,16)	p	η²	F(1,16)	p	η²	F(1,16)	p	η²
		Other students
		S1 Other students’ performance	6.004	0.026	0.27	0.032	0.86	0.002	1.563	0.229	0.089
		S2 Participants’ satisfaction with other students’ performance	17.459	0.001	0.52	1.314	0.269	0.076	0.009	0.924	0.001
		S3 Participants liking the other students	15.877	0.001	0.5	2.643	0.124	0.14	3.307	0.088	0.17
		S4 How supportive were the other students towards you	290.106	<.001	0.95	0.005	0.946	<.001	3.365	0.085	0.17
		The teacher
		T1 The teacher’s performance	8.371	0.011	0.34	0.669	0.425	0.04	0.003	0.954	<.001
		T2 Participants’ satisfaction with teacher’s performance	8.469	0.01	0.35	0.159	0.696	0.01	1.503	0.238	0.086
		T3 Participants liking the teacher	13.946	0.002	0.47	0.052	0.823	0.003	<.001	0.995	<.001
		T4 How supportive was the teacher towards you	7.296	0.016	0.31	1.496	0.239	0.085	0.682	0.421	0.041
Table C: Results of the repeated-measures ANOVAs on presence and speech length
		Measurements					Attitude towards
			Participant			Peer speakers				Participant*Peer speakers
			F(1,16)	p	η²	F(1,16)		p	η²	F(1,16)	p	η²
		Presence	3.572	0.077	0.18	0.429		0.522	0.03	2.161	0.161	0.12
		Total speech length	10.548	0.005	0.4	0.886		0.361	0.05	0.905	0.356	0.05
		Speech length of the first question	3.406	0.084	0.18	0.341		0.567	0.02	0.146	0.707	0.009
Table D: The results of repeated-measures ANOVAs for heart rate and skin conductance
		Independent variables	Heart rate				Skin conductance
			F(1,15)	p	η²		F(1,15)	p	η²
		Phase	1.635	0.22	0.098		1.567	0.23	0.095
		Attitude to participants	0.67	0.426	0.043		0.284	0.602	0.019
		Attitude to peers	0.001	0.978	>.001		0.763	0.396	0.048
		Phase × participants	0.233	0.636	0.015		0.427	0.524	0.028
		Phase × peers	2.621	0.126	0.15		<.001	0.991	<.001
		Participants × peers	0.781	0.391	0.05		1.255	0.28	0.077
		Phase × participants × peers	0.28	0.604	0.018		0.122	0.732	0.008
Table E: Means and standard deviations of consistent and inconsistent conditions, including the results of paired-samples t-tests (df = 16)
		Measurements	consistent (PP-NN)2	inconsistent (NP-PN)2	Paired-samples t-tests
			Mean (SD)	Mean (SD)	t	p	d
		The participants
		P1 Own performance	0.24(0.33)	0.74(1.45)	-1.63	0.12	0.03
		P2 Satisfaction with own performance	0.37(1.13)	1.04(1.45)	-1.59	0.13	0.03
		P3 Other students’ satisfaction with your performance	5.62(3.57)	5.56(3.84)	0.06	0.95	0.23
		P4 Teacher’s satisfaction with your performance	0.51(0.65)	1.27(2.05)	-1.64	0.12	0.03
		P5 Other students like you	5.29(3.38)	5.97(4.60)	-0.54	0.6	0.15
		P6 Teacher likes you	0.67(1.01)	0.86(1.22)	-0.53	0.61	0.15
		P7 Virtual lesson experience	1.72(2.37)	1.39(2.03)	0.51	0.61	0.15
		P8 Self-efficacy	0.55(0.95)	0.92(1.93)	-0.73	0.47	0.11
		Other students
		S1 Other students’ performance	2.07(2.70)	0.97(1.10)	1.69	0.11	0.03
		S2 Participants’ satisfaction with other students’ performance	2.03(1.81)	1.28(1.29)	1.93	0.07	0.02
		S3 Participants like the other students	2.40(2.10)	1.55(2.11)	1.23	0.24	0.06
		S4 How supportive were the other students to you	7.60(4.42)	7.64(3.96)	-0.03	0.98	0.24
		The teacher
		T1 The teacher’s performance	0.55(0.63)	0.62(1.05)	-0.29	0.77	0.19
		T2 Participants’ satisfaction with teacher’s performance	0.72(1.05)	0.86(1.18)	-0.43	0.67	0.16
		T3 Participants Like the teacher	0.68(1.43)	0.84(1.31)	-0.41	0.69	0.17
		T4 How supportive was the teacher to you	0.94(1.20)	0.96(1.69)	-0.05	0.96	0.23
