# Supplementary material for: Virtual Bystanders in a Language Lesson: Examining the Effect of Social Evaluation, Vicarious Experience, Cognitive Consistency and Praising on Students' Beliefs, Self-Efficacy and Anxiety in a Virtual Reality Environment
Source: PLoS One. 2015 Apr 17;10(4):e0125279. doi: 10.1371/journal.pone.0125279 (PMC4401547; doi:10.1371/journal.pone.0125279)
Supplement: S3 Table — Note that phase was also included as an independent variable for heart rate and skin conductance for subsequent ANOVAs. (XLSX) [file pone.0125279.s003.xlsx]

## Sheet: Table S3
Virtual bystanders in a language lesson: examining the effect of social evaluation, vicarious experience, cognitive consistency and praising on students' beliefs, self-efficacy and anxiety in a virtual reality environment
Chao Qu, Yun Ling, Ingrid Heynderickx, Willem-Paul Brinkman
Table S3: Hypotheses, corresponding data analyses and results using bystanders’ attitude towards (1) the virtual peer speakers and (2) towards the participants as two independent within-group factors, gender as an independent between group factor and as dependent variables: BEQ, PRS, post SUD, pre-post SUD, speech length, heart rate and skin conductance. Note that phase was also included as an in…
Table A: Results of the repeated-measures MANOVAs on the overall effect of virtual bystanders’ attitudes towards the virtual peer speakers and the participants for the four hypotheses
			Degree of freedom
Hypothesis	Dependent variables	Independent variables	Hyp	Err.	F	p	η²
H1	Self-perceived performance (P1-P7),Self-efficacy (P8),Anxiety (SUD post (P9) and SUD post-pre (P10), Speech length, Heart rate, and skin conductance	Gender	13	11	1.868	0.153	0.688
		Attitude towards participants	13	11	8.02	0.001	0.905
		Attitude towards participants × Gender	13	11	1.681	0.197	0.665
		Attitude towards peers	13	11	1.177	0.398	0.582
		Attitude towards peers × Gender	13	11	0.759	0.686	0.473
		Attitude towards participants × Attitude towards peers	13	11	4.866	0.006	0.852
		Attitude towards participants×Attitude towards peers × Gender	13	11	0.708	0.726	0.456
H2	Self-efficacy (P8),Anxiety (SUD post (P9) and SUD post-pre (P10), Speech length, Heart rate, and skin conductance)	Gender	6	18	0.513	0.79	0.146
		Attitude towards participants	6	18	4.27	0.008	0.587
		Attitude towards participants × Gender	6	18	1.053	0.425	0.26
		Attitude towards peers	6	18	1.912	0.134	0.389
		Attitude towards peers × Gender	6	18	1.033	0.436	0.256
		Attitude towards participants × Attitude towards peers	6	18	6.03	0.001	0.668
		Attitude towards participants×Attitude towards peers × Gender	6	18	0.714	0.643	0.192
H3	Self-perceived performance (P1-P7),Self-efficacy (P8),Attitudes towards the virtual bystander (S1-S4)and the teacher (T1-T4)	Gender	16	9	0.297	0.983	0.346
		Consistency	16	9	2.192	0.117	0.796
		Gender×consistency	16	9	1.002	0.521	0.64
H4	Attitudes towards the virtual bystander (S1-S4)and the teacher (T1-T4)	Gender	8	17	0.627	0.745	0.228
		Attitude towards participants	8	17	30.173	<.001	0.934
		Attitude towards participants × Gender	8	17	2.432	0.059	0.534
		Attitude towards peers	8	17	0.73	0.665	0.256
		Attitude towards peers × Gender	8	17	0.325	0.945	0.133
		Attitude towards participants × Attitude towards peers	8	17	1.48	0.236	0.411
		Attitude towards participants×Attitude towards peers × Gender	8	17	0.641	0.734	0.232
Table B: Results of the repeated-measures univariate ANOVAs on items of the BEQ and self-reported anxiety
Measurements	Attitude towards participants			Attitude towards participants × Gender			Attitude towards peers			Attitude towards peers × Gender			Attitude towards participants × Attitude towards peers			Attitude towards participants×Attitude towards peers × Gender			Gender
	F(1,24)	p	η²	F(1,24)	p	η²	F(1,24)	p	η²	F(1,24)	p	η²	F(1,24)	p	η²	F(1,24)	p	η²	F(1,24)	p	η²
The participants
P1 Own performance	2.306	0.142	0.088	0.952	0.339	0.038	0.55	0.465	0.022	0.584	0.452	0.024	0.905	0.351	0.036	0.235	0.633	0.01	0.391	0.538	0.016
P2 Satisfaction with own performance	0.2	0.659	0.008	1.918	0.179	0.074	0.004	0.95	<.001	0.019	0.892	0.001	4.402	0.047	0.155	2.515	0.126	0.095	0.843	0.368	0.034
P3 Other students’ satisfaction with your performance	80.522	<.001	0.77	0.598	0.447	0.024	0.815	0.376	0.033	0.003	0.959	<.001	2.29	0.143	0.087	0.299	0.589	0.012	0.932	0.344	0.037
P4 Teacher’s satisfaction with your performance	8.208	0.009	0.255	5.296	0.03	0.181	0.414	0.526	0.017	0.609	0.443	0.025	0.071	0.793	0.003	0.636	0.433	0.026	4.036	0.056	0.144
P5 Other students like you	82.842	<.001	0.775	1.297	0.266	0.051	1.3	0.265	0.051	0.286	0.598	0.012	3.718	0.066	0.134	1.514	0.23	0.059	1.937	0.177	0.075
P6 Teacher likes you	4.164	0.052	0.148	3.371	0.079	0.123	0.336	0.567	0.014	1.162	0.292	0.046	0.186	0.67	0.008	3.158	0.088	0.116	0.849	0.366	0.034
P7 Virtual lesson experience	18.158	<.001	0.431	3.987	0.057	0.142	3.365	0.079	0.123	0.599	0.447	0.024	0.012	0.914	<.001	0.085	0.774	0.004	0.011	0.917	<.001
P8 Self-efficacy	10.579	0.003	0.306	1.618	0.216	0.063	0.59	0.45	0.024	1.247	0.275	0.049	3.861	0.061	0.139	0.099	0.756	0.004	0.068	0.796	0.003
P9 SUD post	0.178	0.677	0.007	6.187	0.02	0.205	2.266	0.145	0.086	0.044	0.835	0.002	2.621	0.119	0.098	1.882	0.183	0.073	0.076	0.785	0.003
P10 SUD post- SUD pre	0.809	0.377	0.033	1.167	0.291	0.046	3.889	0.06	0.139	0.232	0.635	0.01	6.005	0.022	0.2	0.083	0.775	0.003	0.094	0.762	0.004
Other students
S1 Other students’ performance	13.382	0.001	0.358	0.574	0.456	0.023	0.021	0.887	0.001	0.009	0.927	<.001	0.001	0.979	<.001	2.226	0.149	0.085	0.124	0.728	0.005
S2 Participants’ satisfaction with other students’ performance	17.41	<.001	0.42	1.11	0.303	0.044	0.402	0.532	0.016	0.171	0.683	0.007	0.184	0.672	0.008	0.105	0.749	0.004	0.004	0.949	<.001
S3 Participants liking the other students	27.674	<.001	0.536	0.21	0.651	0.009	1.375	0.252	0.054	0.77	0.389	0.031	3.232	0.085	0.119	0.04	0.842	0.002	3.539	0.072	0.128
S4 How supportive were the other students towards you	234.472	<.001	0.907	0.989	0.33	0.04	0.037	0.849	0.002	0.015	0.904	0.001	7.624	0.011	0.241	1.507	0.314	0.042	0.094	0.762	0.004
The teacher
T1 The teacher’s performance	2.537	0.124	0.096	4.039	0.056	0.144	0.002	0.961	<.001	0.695	0.413	0.028	0.648	0.429	0.026	0.546	0.467	0.022	0.921	0.347	0.037
T2 Participants’ satisfaction with teacher’s performance	5.495	0.028	0.186	0.985	0.331	0.039	0.121	0.731	0.005	0.633	0.434	0.026	4.277	0.05	0.151	0.296	0.591	0.012	0.356	0.557	0.015
T3 Participants liking the teacher	8.551	0.007	0.263	1.63	0.214	0.064	0.603	0.445	0.025	1.017	0.323	0.041	0.339	0.566	0.014	0.347	0.562	0.014	3.544	0.072	0.129
T4 How supportive was the teacher towards you	2.305	0.142	0.088	3.095	0.091	0.114	3.442	0.076	0.125	0.316	0.579	0.013	1.323	0.261	0.052	0.008	0.93	<.001	0.052	0.822	0.002
Table C: Results of the repeated-measures univariate ANOVAs on presence and speech length
Measurements	Attitude towards participants			Attitude towards participants × Gender			Attitude towards peers			Attitude towards peers × Gender			Attitude towards participants × Attitude towards peers			Attitude towards participants×Attitude towards peers × Gender			Gender
	F(1,24)	p	η²	F(1,24)	p	η²	F(1,24)	p	η²	F(1,24)	p	η²	F(1,24)	p	η²	F(1,24)	p	η²	F(1,24)	p	η²
Presence	6.824	0.015	0.221	0.112	0.741	0.005	1.076	0.31	0.043	0.048	0.828	0.002	3.333	0.08	0.122	0.001	0.981	<.001	2.545	0.124	0.096
Speech length of the first question	2.491	0.128	0.094	0.107	0.747	0.004	1.798	0.193	0.07	0.327	0.573	0.013	0.026	0.874	0.001	0.361	0.554	0.015	0.252	0.62	0.028
Total speech length	17.805	<.001	0.426	0.051	0.824	0.002	3.665	0.068	0.132	0.497	0.488	0.02	3.011	0.096	0.111	0.423	0.522	0.017	0.68	0.418	0.01
Table D: The results of repeated-measures univariate ANOVAs for heart rate and skin conductance
Measurements	Phase			Phase × Gender			Attitude towards participants			Attitude towards participants × Gender			Attitude towards peers			Attitude towards peers × Gender			Phase × Attitude towards participants			Phase × Attitude towards participants × Gender			Phase × Attitude towards peers			Phase × Attitude towards peers × Gender			Attitude towards participants × Attitude towards peers			Attitude towards participants × Attitude towards peers × Gender			Phase × Attitude towards participants × Attitude towards peers			Phase × Attitude towards participants × Attitude towards peers × Gender			Gender
	F(1,23)	p	η²	F(1,23)	p	η²	F(1,23)	p	η²	F(1,23)	p	η²	F(1,23)	p	η²	F(1,23)	p	η²	F(1,23)	p	η²	F(1,23)	p	η²	F(1,23)	p	η²	F(1,23)	p	η²	F(1,23)	p	η²	F(1,23)	p	η²	F(1,23)	p	η²	F(1,23)	p	η²	F(1,23)	p	η²
Heart rate	8.476	0.008	0.269	1.894	0.182	0.076	0.061	0.807	0.003	0.869	0.361	0.036	0.213	0.649	0.009	0.179	0.676	0.008	0.024	0.878	0.001	0.554	0.464	0.024	6.572	0.017	0.222	0.378	0.545	0.016	0.023	0.88	0.001	1.931	0.178	0.077	0.001	0.974	<.001	0.457	0.506	0.019	0.953	0.339	0.04
Skin conductance	0.004	0.948	<.001	2.314	0.142	0.091	0.093	0.763	0.004	0.159	0.694	0.007	1.176	0.289	0.049	3.99	0.058	0.148	0.158	0.695	0.007	1.428	0.244	0.058	0.006	0.941	<.001	0.008	0.93	<.001	3.692	0.067	0.138	0.436	0.515	0.019	0.01	0.921	<.001	0.118	0.734	0.005	<.001	1	<.001
Table E: The results of repeated-measures ANOVAs for BEQ (the Sidak corrected α=.0032)
Measurements	Conditions			Conditions×Gender			Gender
	F(1,24)	p	η²	F(1,24)	p	η²	F(1,24)	p	η²
The participants
P1 Own performance	3.454	0.075	0.126	0.042	0.839	0.002	<.001	0.982	<.001
P2 Satisfaction with own performance	3.003	0.096	0.111	0.189	0.667	0.008	0.04	0.843	0.002
P3 Other students’ satisfaction with your performance	0.851	0.366	0.034	0.716	0.406	0.029	0.781	0.386	0.032
P4 Teacher’s satisfaction with your performance	3.877	0.061	0.139	0.038	0.847	0.002	0.518	0.479	0.021
P5 Other students like you	0.489	0.491	0.02	1.908	0.18	0.074	1.159	0.292	0.046
P6 Teacher likes you	0.009	0.924	<.001	0.332	0.57	0.014	0.447	0.51	0.018
P7 Virtual lesson experience	0.263	0.613	0.011	0.028	0.87	0.001	1.297	0.266	0.051
P8 Self-efficacy	1.231	0.278	0.049	0.013	0.912	0.001	1.025	0.321	0.041
Other students
S1 Other students’ performance	3.508	0.073	0.128	0.034	0.855	0.001	0.01	0.921	<.001
S2 Participants’ satisfaction with other students’ performance	8.498	0.008	0.262	0.812	0.377	0.033	0.504	0.485	0.021
S3 Participants like the other students	1.298	0.266	0.051	0.245	0.625	0.01	<.001	0.99	<.001
S4 How supportive were the other students to you	0.003	0.957	<.001	<.001	0.984	<.001	0.316	0.579	0.013
The teacher
T1 The teacher’s performance	0.032	0.859	0.001	0.292	0.594	0.012	0.691	0.414	0.028
T2 Participants’ satisfaction with teacher’s performance	0.581	0.453	0.024	1.417	0.246	0.056	0.079	0.782	0.003
T3 Participants Like the teacher	0.062	0.805	0.003	0.602	0.445	0.024	<.001	0.994	<.001
T4 How supportive was the teacher to you	0.02	0.888	0.001	0.037	0.849	0.002	0.003	0.96	<.001

## Sheet: Sheet2
					Degree of freedom
		Hypothesis	Dependent variables	Independent variables	Hyp	Err.	F	p	η²
		H1	Self-perceived performance (P1-P7),Self-efficacy (P8),Anxiety (SUD post (P9) and SUD post-pre (P10), Speech length, Heart rate, and skin conductance	Gender	13	11	1.868	0.153	0.688
				Attitude towards participants	13	11	8.02	0.001	0.905
				Attitude towards participants * Gender	13	11	1.681	0.197	0.665
				Attitude towards peers	13	11	1.177	0.398	0.582
				Attitude towards peers * Gender	13	11	0.759	0.686	0.473
				Attitude towards participants * Attitude towards peers	13	11	4.866	0.006	0.852
				Attitude towards participants*Attitude towards peers * Gender	13	11	0.708	0.726	0.456
		H2	Self-efficacy (P8),Anxiety (SUD post (P9) and SUD post-pre (P10), Speech length, Heart rate, and skin conductance)	Gender	6	18	0.513	0.79	0.146
				Attitude towards participants	6	18	4.27	0.008	0.587
				Attitude towards participants * Gender	6	18	1.053	0.425	0.26
				Attitude towards peers	6	18	1.912	0.134	0.389
				Attitude towards peers * Gender	6	18	1.033	0.436	0.256
				Attitude towards participants * Attitude towards peers	6	18	6.03	0.001	0.668
				Attitude towards participants*Attitude towards peers * Gender	6	18	0.714	0.643	0.192
		H3	Self-perceived performance (P1-P7),Self-efficacy (P8),Attitudes towards the virtual bystander (S1-S4)and the teacher (T1-T4)	Gender	16	9	0.297	0.983	0.346
				Consistency	16	9	2.192	0.117	0.796
				Gender*consistency	16	9	1.002	0.521	0.64
		H4	Attitudes towards the virtual bystander (S1-S4)and the teacher (T1-T4)	Gender	8	17	0.627	0.745	0.228
				Attitude towards participants	8	17	30.173	<.001	0.934
				Attitude towards participants * Gender	8	17	2.432	0.059	0.534
				Attitude towards peers	8	17	0.73	0.665	0.256
				Attitude towards peers * Gender	8	17	0.325	0.945	0.133
				Attitude towards participants * Attitude towards peers	8	17	1.48	0.236	0.411
				Attitude towards participants*Attitude towards peers * Gender	8	17	0.641	0.734	0.232
